# Supplementary material for: Assessment of parasite clearance following treatment of severe malaria with intravenous artesunate in Ugandan children enrolled in a randomized controlled clinical trial
Source: Malar J. 2018 Oct 30;17:400. doi: 10.1186/s12936-018-2552-6 (PMC6208070; doi:10.1186/s12936-018-2552-6)
Supplement: Supplementary file 1 — Additional file 1. Study Data set. [file 12936_2018_2552_MOESM1_ESM.xls]

## Sheet: Sheet1
id	tassigned	date	oblosmear	oparsdens	ogame	oblosampcr	onopcr	lastdate	day_cleared	lastday	ID	DateOralACTInitiated	Falsepositives	DayofLastfollowup	Hb0	HB28	date_zero	sex	dob	agemths	cond1	stadate1	stodate1	dur1	ongo1	cond2	stadate2	stodate2	dur2	ongo2	cond3	stadate3	stodate3	dur3	ongo3	cond4	stadate4	stodate4	dur4	ongo4	last3med	weight	height	temp	resp	pulse	sbp	dpb	smoke
1	4	2012-01-05	1	6080	0	1	0	19043	5	42	SM 001	9/1/2012		42			2012-01-04	1		0	10	2012-01-02		3	1	1	2012-01-03		2	1	7	2012-01-03		1	1	0			0	0	1	9	0	38	44	84	80	50	0
2	1	2012-01-05	1	16	0	0	0	19026	2	28	SM 002	6/1/2012		28			2012-01-04	2	2011-04-26	8	1	2011-12-28		7	1	11	2011-12-28		7	1	7	2012-01-04		1	1	0			0	0	1	9	0	38.6	48	168	140	70	0
3	3	2012-01-06	1	179200	0	99	0	19041	2	42	SM 003	6/1/2012		42			2012-01-05	1		0	1	2012-01-03		3	1	11	2012-01-04		2	1	7	2012-01-04		2	1	0			0	0	1	20.1	117.5	37.1	32	124	0	0	0
4	3	2012-01-11	1	2720	0	99	0	19046	2	42	SM 004	12/1/2012		42			2012-01-10	1	2005-05-22	6	1	2012-01-09		1	1	11	2012-01-09		1	1	6	2012-01-09		1	1	0			0	0	0	16	0	38.1	56	92	100	70	0
5	2	2012-01-11	1	440	0	99	0	19046	2	42	SM 005	12/1/2012		42			2012-01-10	2	2010-11-26	1	1	2012-01-08		1	1	7	2012-01-10		1	1	0			0	0	0			0	0	0	10	0	36.5	64	124	140	70	0
6	4	2012-01-11	1	5760	0	99	0	19046	2	42	SM 006	13/01/2012		42			2012-01-10	1	2011-11-07	1	1	2012-01-09		2	1	7	2012-01-09		2	1	0			0	0	0			0	0	0	9	0	38	64	76	110	70	0
7	1	2012-01-11	1	80	0	99	0	19032	2	28	SM 007	12/1/2012		21			2012-01-10	2	2010-05-05	6	1	2012-01-08		2	1	7	2012-01-10		1	1	0			0	0	0			0	0	0	10	0	37.6	38	94	100	50	0
8	3	2012-01-12	1	6480	0	99	0	19048	3	42	SM 008	13/01/2012		42			2012-01-11	2		0	9			90	1	1			3	1	3	2012-01-09		3	1	0			0	0	0	65	0	35.6	34	100	0	0	0
10	1	2012-01-24	1	50880	0	0	0	19059	2	42	SM 010	25/01/2012		42			2012-01-23	1	2008-05-09	8	1	2012-01-22		1	1	11	2012-01-22		1	1	7	2012-01-23		1	1	0			0	0	1	16.3	0	38.5	34	76	110	60	0
11	3	2012-01-25	1	480	1	99	0	19034	3	14	SM 011	28/01/2012		14			2012-01-24	1	2009-04-20	9	1	2012-01-19		5	1	7	2012-01-20		4	1	11	2012-01-21		3	1	0			0	0	1	10	0	36.8	34	120	110	60	0
12	2										SM 012	24/01/2012		6	6.5		2012-01-24	2	2011-05-27	8	11	2012-01-17		7	1	1	2012-01-17		7	1	10	2012-01-21		3	1	0			0	0	1	7.5	0	38.7	64	72	100	50	0
13	1	2012-01-25	1	32	0	99	0	19040	2	21	SM 013	26/01/2012		22			2012-01-24	2	2011-05-25	8	1	2012-01-21		3	1	11			1	1	0			0	0	0			0	0	0	6.4	0	38.4	48	150	100	40	0
14	3	2012-01-31	1	19840	0	99	0	19052	2	28	SM 014	31/01/2012	1	28	10		2012-01-30	1	2010-03-19	7	1	2012-01-28		3	1	7	2012-01-28		3	1	11	2012-01-28		3	1	0			0	0	0	10	0	38.6	36	78	90	40	0
15	2	2012-01-31	1	112	0	99	0	19066	2	42	SM 015	1/2/2012		42			2012-01-30	1		0	1	2012-01-27		3	1	7	2012-01-29		2	1	0			0	0	0			0	0	0	12.6	0	37.7	25	70	105	70	0
16	4	2012-02-01	1	8640	0	99	0	19052	4	25	SM 016	4/2/2012		25			2012-01-31	1	2008-03-11	10	1	2012-01-31		1	1	10	2012-01-31		1	1	0			0	0	0			0	0	1	11.3	0	35.9	40	108	80	40	0
17	3	2012-02-01	1	11400	0	0	0	19041	4	14	SM 017	not received		3	8.9		2012-01-31	2	2010-07-28	5	1	2012-01-30		1	1	0			0	0	0			0	0	0			0	0	1	9.6	0	36.7	38	100	90	60	0
18	2	2012-02-16	1	256	0	0	0	19082	2	42	SM 018	17/02/2012		42	6.2		2012-02-15	1	2011-06-22	8	1	2012-02-11		4	1	10	2012-02-11		4	1	7	2012-02-11		4	1	0			0	0	0	6	0	39.6	48	104	105	60	0
20	1	2012-02-16	1	880	0	0	0	19075	2	35	SM 020	17/02/2012		35			2012-02-15	1	2010-11-30	2	1	2012-02-12		4	1	7	2012-02-15		1	1	0			0	0	0			0	0	0	9.7	0	38.4	40	88	90	50	0
21	4	2012-02-18	1	51840	0	99	0	19085	3	42	SM 021	19/02/2012		42			2012-02-17	1	2011-12-02	2	10	2012-02-16		1	1	7	2012-02-16		1	1	1	2012-02-16		1	1	11	2012-02-16		1	1	1	10	0	36.8	38	98	80	40	0
22	2	2012-02-18	1	6160	0	99	0	19084	2	42	SM 022	21/02/2012		42			2012-02-17	1	2009-04-27	8	1	2012-02-10		7	1	10	2012-02-10		7	1	7	2012-02-10		7	1	0			0	0	1	11.9	0	39.1	48	105	120	80	0
23	2	2012-02-21	1	2120	0	0	0	19086	2	42	SM 023	21/02/2012		42			2012-02-20	2	1978-01-01	0	1	2012-02-11		52	1	7	2012-02-09		1	1	3	2012-02-11		52	1	10	2012-02-19		1	1	0	50	0	37.7	26	73	140	80	0
25	2	2012-02-23	1	0	2	99	0	19072	1	25	SM 025	24/02/2012	1	25			2012-02-22	2	2011-05-07	9	1	2012-02-21		1	1	11	2012-02-22		1	1	0			0	0	0			0	0	1	7	0	36.8	48	102	80	4	0
26	2	2012-02-23	1	0	0	99	0	19067	1	21	SM 026	24/02/2012		21			2012-02-22	2		4	1	2012-02-20		0	1	10	2012-02-20		0	1	7	2012-02-20		0	1	0			0	0	0	8.1	0	36.7	38	80	80	50	0
27	1	2012-02-25	1	0	0	99	0	19076	1	28	SM 027	26/02/2012		28			2012-02-24	2	2009-10-31	3	1	2012-02-23		1	1	0			0	0	0			0	0	0			0	0	0	13	0	36.8	32	80	120	60	0
28	3	2012-02-25	1	70000	0	99	0	19091	2	42	SM 028	26/02/2012		42			2012-02-24	2	2011-01-06	1	1	2012-02-22		2	1	7	2012-02-22		2	1	0			0	0	0			0	0	1	10	0	37.2	32	98	90	40	0
29	2	2012-02-25	1	0	0	99	0	19090	1	42	SM 029	26/02/2012		42			2012-02-24	1	2011-02-11	0	1	2012-02-21		3	1	10	2012-02-21		3	1	99	2012-02-23		1	1	0			0	0	1	8.8	0	36.9	44	96	80	50	0
30	3	2012-02-29	1	3840	0	99	0	19068	3	14	SM 030	2/3/2012		14			2012-02-28	2		0	3	2012-02-26		0	1	1	2012-02-26		0	1	9	2012-02-26		0	1	0			0	0	0	49.3	158	35.6	26	76	120	70	0
31	4	2012-03-01	1	37680	0	0	0	19096	2	42	SM 031	2/3/2012		42			2012-02-29	1		2	1	2012-02-28		0	1	11	2012-02-28		0	1	99	2012-02-28		0	1	0			0	0	0	13.1	0	39.6	40	132	100	40	0
32	2	2012-03-02	1	0	0	99	0	19096	1	42	SM 032	3/3/2012		42			2012-03-01	2	1987-01-29	1	1	2012-02-26		3	1	3	2012-02-26		3	1	9	2012-02-26		3	1	0			0	0	1	55.1	155.3	36.8	24	112	90	40	0
33	4	2012-03-07	1	15760	0	99	0	19088	2	28	SM 033	9/3/2012		28			2012-03-06	1	2011-01-22	1	1	2012-01-06		1	1	11	2012-03-05		1	1	0			0	0	0			0	0	0	9.2	0	37	38	90	73	40	0
34	3	2012-03-08	1	36000	0	99	0	19082	2	21	SM 034	9/3/2012		21			2012-03-07	1	2009-01-15	2	1	2012-03-06		1	1	7	2012-03-07		0	1	0			0	0	0			0	0	0	12	0	37.3	28	78	110	80	0
36	1	2012-03-13	1	0	0	99	0	19086	1	21	SM 036	14/03/2012		21			2012-03-12	2	2011-05-05	9	1	2012-03-09		4	1	7	2012-03-09		4	1	11	2012-03-10		3	1	0			0	0	0	8	0	39	42	103	90	60	0
37	3	2012-03-13	1	8520	0	99	0	19095	3	28	SM 037	15/03/2012		28			2012-03-12	2	2011-12-13	2	1	2012-03-09		0	1	11	2012-03-09		0	1	0			0	0	0			0	0	0	9	0	36.4	42	104	90	40	0
38	3	2012-03-13	1	54640	0	99	0	19095	3	28	SM 038	15/03/2012		28			2012-03-12	1	2010-12-08	3	1	2012-03-09		0	1	11	2012-03-10		0	1	7	2012-03-10		0	1	0			0	0	0	8.3	0	37.9	36	106	100	40	0
39	4	2012-03-22	1	2160	0	99	0	19117	2	42	SM 039	23/03/2012		42			2012-03-21	1	2009-12-28	3	11	2012-03-18		0	1	1	2012-03-19		0	1	99			0	0	2	2012-03-20		0	1	1	12	0	39.1	68	136	100	40	0
40	1	2012-03-22	1	0	0	99	0	19116	1	42	SM 040	23/03/2012		42			2012-03-21	1	2009-03-05	0	11	2012-03-14		0	1	1	2012-03-18		0	1	99	2012-03-18		0	0	0			0	0	1	12	0	37.6	32	80	90	50	0
41	3	2012-03-23	1	5560	0	99	0	19115	2	39	SM 041	24/03/2012		39			2012-03-22	2	2011-09-15	6	1	2012-03-21		0	1	7	2012-03-21		0	1	10	2012-03-21		0	1	11	2012-03-21		0	1	0	6	0	37.1	38	88	90	50	0
42	3	2012-03-30	1	28400	0	99	0	19102	2	19	SM 042	31/3/2012		19			2012-03-29	1	2011-01-29	2	1	2012-03-28		0	1	7	2012-03-28		0	1	11	2012-03-26		0	1	0			0	0	0	8.8	0	36.7	36	88	90	40	0
43	4	2012-03-31	1	56240	0	99	0	19120	3	35	SM 043	2/4/2012		35			2012-03-30	2	2012-07-08	8	1	2012-03-27		0	1	7	2012-03-29		0	1	11	2012-03-24		0	1	0			0	0	0	10	0	38.8	42	110	100	60	0
44	4	2012-04-04	1	17360	0	99	0	19123	2	35	SM 044	5/4/2012		35			2012-04-03	2	2011-03-10	0	1	2012-04-01		0	1	7	2012-04-02		0	1	10	2012-04-01		0	1	0			0	0	1	8.4	0	37.9	38	88	90	40	0
45	3	2012-04-06	1	125840	0	99	0	19119	3	28	SM 045	9/4/2012		28			2012-04-05	1		4	1	2012-04-02		0	1	7	2012-04-02		0	1	0			0	0	0			0	0	1	10	0	39.4	45	110	80	40	0
46	1	2012-04-11	1	0	0	99	0	19136	1	42	SM 046	12/4/2012		42			2012-04-10	1	2011-09-01	7	1	2012-04-07		0	1	10	2012-04-07		0	1	7	2012-04-09		0	1	0			0	0	1	7.6	0	39.5	42	124	80	30	0
47	2	2012-04-12	1	440	0	99	0	19117	2	21	SM 047	14/04/2012		21			2012-04-11	2	2011-06-06	9	1	2012-04-10		0	1	7	2012-04-10		0	1	11	2012-04-08		0	1	0			0	0	0	7.8	0	37.7	32	82	80	30	0
48	4	2012-04-14	1	60640	0	99	0	19133	3	34	SM 048	16/04/2012		34			2012-04-13	2	2011-12-10	4	1	2012-04-11		0	1	7	2012-04-11		0	1	10	2012-04-11		0	1	0			0	0	0	7	0	39.7	40	115	90	30	0
49	1	2012-04-18	1	80	0	99	0	19144	2	42	SM 049	20/04/2012		42			2012-04-17	1		0	1	2012-04-14		0	1	7	2012-04-14		0	1	2	2012-04-14		0	1	0			0	0	0	14.9	0	39.7	38	94	100	4	0
50	2	2012-04-19	1	0	0	99	0	19123	1	21	SM 050	20/04/2012		21			2012-04-18	2	2011-03-30	0	1	2012-04-17		0	1	7	2012-04-17		0	1	10	2012-04-17		0	1	0			0	0	1	8.3	0	38.4	40	100	90	40	0
51	3	2012-04-19	1	175960	0	99	0	19146	3	42	SM 051	22/04/2012		42			2012-04-18	1	2009-09-07	6	1	2012-04-17		0	1	7	2012-04-17		0	1	11	2012-04-17		0	1	0			0	0	0	9.3	0	39.9	42	110	90	60	0
52	4	2012-04-20	1	69920	0	99	0	19148	4	42	SM 052	23/04/2012		42			2012-04-19	1	2009-06-05	10	1	2012-04-17		0	1	7	2012-04-18		0	1	11	2012-04-18		0	1	0			0	0	1	10.3	0	38.2	38	98	100	40	0
53	2	2012-04-25	1	840	0	99	0	19137	2	28	SM 053	27/04/2012		28			2012-04-24	2	2011-02-21	2	1	2012-04-21		0	1	7	2012-04-21		0	1	10	2012-04-21		0	1	0			0	0	0	9.2	0	39.5	38	120	100	40	0
54	3	2012-04-25	1	64080	0	99	0	19138	3	35	SM 054	27/04/2012		35			2012-04-24	1	2010-10-01	6	1	2012-04-22		0	1	7	2012-04-22		0	1	10	2012-04-22		0	1	0			0	0	0	11	0	38.7	40	105	100	50	0
55	2	2012-04-26	1	520	0	99	0	19138	2	28	SM 055	27/04/2012		28			2012-04-25	2	2009-08-16	8	1	2012-04-23		0	1	7	2012-04-23		0	1	11	2012-04-23		0	1	0			0	0	1	12	0	39.2	38	100	100	50	0
56	2	2012-05-03	1	0	1	99	0	19137	1	21	SM 056	4/5/2012		21			2012-05-02	2	2011-01-03	4	1	2012-05-01		0	1	7	2012-05-01		0	1	10	2012-05-01		0	1	0			0	0	0	8	0	39.2	48	120	100	40	0
57	1	2012-05-04	1	0	0	99	0	19139	1	21	SM 057	5/5/2012		21			2012-05-03	2	2011-08-29	8	1	2012-04-30		0	1	11	2012-04-30		0	1	10	2012-04-30		0	1	7	2012-05-01		0	1	1	7.2	0	37.9	64	160	95	40	0
58	1	2012-05-05	1	4760	0	99	0	19147	2	28	SM 058	6/5/2012		28			2012-05-04	1	2010-08-24	9	1	2012-05-04		0	1	7	2012-05-04		0	1	0			0	0	0			0	0	1	11.3	0	38.9	40	128	84	58	0
59	4	2012-05-09	1	24640	0	99	0	19166	2	42	SM 059	11/5/2012		42			2012-05-08	1	2011-04-15	0	7	2012-05-06		0	1	10	2012-05-06		0	1	1	2012-05-06		0	1	11	2012-05-06		0	1	1	8.4	0	39.6	60	152	74	38	0
60	1	2012-05-09	1	21880	0	99	0	19155	3	31	SM 060	11/5/2012		31			2012-05-08	2	2010-02-08	3	1	2012-05-06		8	1	99	2012-05-06		0	1	0			0	0	0			0	0	1	12	0	40.2	76	156	90	50	0
62	3	2012-05-10	1	88680	0	99	0	19152	2	28	SM 062	11/5/2012		28			2012-05-09	1	2010-09-01	8	1	2012-05-07		0	1	99	2012-05-07		0	1	7	2012-05-07		0	1	0			0	0	1	13	0	38	52	132	84	40	0
63	1	2012-05-12	1	4520	0	99	0	19152	2	28	SM 063	11/5/2012		28			2012-05-10	1	2011-02-27	2	1	2012-05-07		0	1	7	2012-05-07		0	1	10	2012-05-08		0	1	0			0	0	1	11.7	0	39.7	32	168	80	30	0
64	2	2012-05-11	1	0	0	99	0	19138	1	14	SM 064	12/5/2012		14			2012-05-10	2	2010-12-06	5	1	2012-05-07		3	1	5	2012-05-07		3	1	10	2012-05-07		3	1	99	2012-05-07		3	1	1	9.8	0	36.1	36	84	95	50	0
65	3	2012-05-12	1	128960	0	99	0	19168	2	42	SM 065	13/05/2012		1			2012-05-11	2	2010-11-18	6	9	2012-05-10		0	1	1	2012-05-10		0	1	5	2012-05-10		0	1	0			0	0	0	9.5	0	39.6	44	104	112	50	0
66	2	2012-05-12	1	176	99	99	0	19154	2	28	SM 066	13/05/2012		28			2012-05-11	2	2010-12-14	4	1	2012-05-09		0	1	7	2012-05-09		0	1	10	2012-05-09		0	1	5	2012-05-09		0	1	1	8.4	0	39.1	64	160	100	40	0
67	1	2012-05-16	1	0	0	99	0	19150	1	21	SM 067	17/05/2012		21			2012-05-15	1	2009-06-30	11	1	2012-05-14		0	1	2	2012-05-14		0	1	0			0	0	0			0	0	1	13	0	38.6	48	156	112	70	0
68	1	2012-05-17	1	1960	0	99	0	19166	2	35	SM 068	19/05/2012		35			2012-05-16	2	2011-01-24	4	1	2012-05-14		0	1	10	2012-05-14		0	1	11	2012-05-14		0	1	0			0	0	1	8	0	39.7	46	130	90	40	0
69	4	2012-05-17	1	50240	0	99	0	19166	2	35	SM 069	18/05/2012	1	35			2012-05-16	1	2010-09-23	6	1	2012-05-14		3	1	10	2012-05-14		3	1	11	2012-05-14		3	1	0			0	0	0	9.2	0	40	42	120	90	35	0
70	4	2012-05-22	1	72400	0	99	0	19158	3	28	SM 070	24/05/2012		21			2012-05-21	2	2011-08-23	9	1	2012-05-19		0	1	7	2012-05-19		0	1	10	2012-05-19		0	1	0			0	0	1	7.2	0	39.6	46	130	90	30	0
71	4	2012-05-22	1	64640	0	99	0	19178	2	42	SM 071	23/05/2012		42			2012-05-21	2	2007-05-10	6	1	2012-05-19		0	1	99	2012-05-19		0	1	3	2012-05-19		0	1	0			0	0	0	20	0	39.8	28	84	120	80	0
72	1	2012-05-23	1	280	0	99	0	19151	2	14	SM 072	24/05/2012		14			2012-05-22	2	2011-03-09	3	1	2012-05-06		0	1	5	2012-05-06		0	1	10	2012-05-06		0	1	11	2012-05-05		0	1	1	8	0	38.7	56	136	76	30	0
73	1	2012-05-30	1	0	0	99	0	19150	1	7	SM 073	31/05/2012		7			2012-05-29	1	2011-10-21	7	1	2012-05-28		0	1	7	2012-05-28		0	1	10	2012-05-28		0	1	0			0	0	1	10.3	0	38.6	42	108	100	30	0
74	4	2012-05-30	1	61840	0	99	0	19187	3	42	SM 074	1/6/2012		42			2012-05-29	2	2008-08-01	10	1	2012-05-26		0	1	5	2012-05-26		0	1	0			0	0	0			0	0	0	14	0	40.1	40	98	75	30	0
75	3	2012-05-31	1	5560	0	99	0	19187	2	42	SM 075	1/6/2012		42			2012-05-30	1	2011-07-27	10	1	2012-05-29		0	1	11	2012-05-28		0	1	0			0	0	0			0	0	0	8.4	0	39.9	45	120	75	40	0
76	2	2012-05-31	1	176	0	99	0	19180	2	35	SM 076	1/6/2012		35			2012-05-30	1	2011-07-05	10	1	2012-05-28		0	1	14	2012-05-28		0	1	10	2012-05-28		0	1	0			0	0	0	9	0	39.9	56	160	90	30	0
77	3	2012-05-31	1	78280	0	99	0	19173	2	28	SM 077	1/6/2012		28			2012-05-30	1	2009-10-14	6	1	2012-05-28		0	1	7	2012-05-30		0	1	0			0	0	0			0	0	1	13.5	0	39.5	36	94	110	60	0
78	4	2012-06-01	1	560	0	99	0	19189	3	42	SM 078	3/6/2012		42			2012-05-31	2	2011-03-09	2	1	2012-05-27		0	1	7	2012-05-27		0	1	10	2012-05-27		0	1	0			0	0	1	9	0	38.8	40	80	100	60	0
79	3	2012-06-01	1	14900	0	99	0	19171	3	24	SM 079	3/6/2012		24			2012-05-31	2	2010-10-22	6	1	2012-05-28		0	1	10	2012-05-28		0	1	99	2012-05-24		0	1	0			0	0	0	11	0	39.1	32	160	90	70	0
80	2	2012-06-01	1	0	0	99	0	19187	1	42	SM 080	2/6/2012		42			2012-05-31	1	2011-07-14	10	1	2012-05-28		0	1	10	2012-05-28		0	1	7	2012-05-28		0	1	0			0	0	1	8	0	39.5	56	140	70	20	0
81	1	2012-06-05	1	1560	0	99	0	19178	2	28	SM 081	6/6/2012		28			2012-06-04	1	2011-06-21	11	1	2012-05-28		0	1	14	2012-05-28		0	1	10	2012-06-02		0	1	99	2012-06-02		0	1	1	9.5	0	40	44	120	80	50	0
83	4	2012-06-06	1	5480	0	99	0	19179	2	28	SM 083	7/6/2012		28			2012-06-05	1	2011-10-16	7	1	2012-06-01		0	1	7	2012-06-01		0	1	10	2012-06-01		0	1	0			0	0	1	8.3	0	39.6	80	172	60	22	0
84	2	2012-06-06	1	1800	0	99	0	19165	2	14	SM 084	7/6/2012		14			2012-06-05	1	2011-06-27	11	1	2012-06-04		0	1	7	2012-06-04		0	1	2	2012-06-04		0	1	10	2012-06-04		0	1	0	8.6	0	38.7	50	120	100	50	0
85	4	2012-06-07	1	144360	0	99	0	19194	2	42	SM 085	8/6/2012		42			2012-06-06	2	2010-09-11	8	1	2012-06-05		0	1	7	2012-06-05		0	1	0			0	0	0			0	0	0	8	0	39.7	48	164	70	40	0
86	1	2012-06-08	1	176240	0	99	0	19168	3	14	SM 086	10/6/2012	1	14			2012-06-07	2	2011-08-08	9	1	2012-06-07		0	1	7	2012-06-07		0	1	0			0	0	0			0	0	0	7.6	0	38.9	39	104	90	45	0
87	1	2012-06-08	1	0	0	99	0	19194	1	42	SM 087	9/6/2012		42			2012-06-07	1	2010-09-05	6	1	2012-06-06		0	1	7	2012-06-05		0	1	5	2012-06-05		0	1	0			0	0	1	11.2	0	37.1	38	98	80	40	0
88	1	2012-06-09	1	680	0	99	0	19189	2	35	SM 088	10/6/2012		35			2012-06-08	1	2011-08-14	8	1	2012-06-07		0	1	7	2012-06-07		0	1	10	2012-06-07		0	1	11	2012-06-07		0	1	0	8	0	39.7	36	110	90	30	0
89	2	2012-06-09	1	1480	0	99	0	19196	2	42	SM 089	10/6/2012		42			2012-06-08	1	2011-03-25	2	1	2012-06-06		0	1	7	2012-06-06		0	1	10	2012-06-06		0	1	0			0	0	0	9.1	0	40.1	32	115	80	35	0
90	3	2012-06-09	1	156480	0	99	0	19185	2	21	SM 090	11/6/2012	1	21			2012-06-08	2	2011-01-10	4	1	2012-06-04		0	1	7	2012-06-04		0	1	5	2012-06-04		0	1	10	2012-06-04		0	1	1	7.9	0	39.9	32	120	95	35	0
91	1	2012-06-12	1	0	0	99	0	19184	1	28	SM 091	13/06/2012		28			2012-06-11	1	2011-01-31	4	1	2012-06-08		0	1	5	2012-06-08		0	1	11	2012-06-08		0	1	99	2012-06-08		0	1	0	9.1	0	36.4	32	88	90	50	0
92	2	2012-06-12	1	0	0	99	0	19198	1	42	SM 092	13/06/2012		42			2012-06-11	2	2010-11-06	6	1	2012-06-10		0	1	7	2012-06-10		0	1	11	2012-06-10		0	1	0			0	0	1	9.8	0	39.5	36	104	95	40	0
93	3	2012-06-14	1	12760	0	99	0	19202	3	42	SM 093	16/06/2012		42			2012-06-13	1	2010-02-11	3	1	2012-06-11		0	1	7	2012-06-11		0	1	99	2012-06-12		0	1	0			0	0	1	12.5	0	39.6	40	120	100	50	0
94	4	2012-06-14	1	32	0	99	0	19202	3	42	SM 094	16/06/2012		42			2012-06-13	1	2010-08-27	10	1	2012-06-11		0	1	10	2012-06-11		0	1	5	2012-06-11		0	1	0			0	0	1	11.1	0	39.6	24	100	98	42	0
95	1	2012-06-14	1	32	0	99	0	19265	2	21	SM 095	16/06/2012	1	21			2012-06-13	1	2012-04-13	2	1	2012-06-12		0	1	7	2012-06-12		0	1	10	2012-06-12		0	1	0			0	0	1	8	0	37.8	28	102	68	30	0
96	4	2012-06-14	1	15360	1	99	0	19195	3	35	SM 096	16/06/2012	1	35			2012-06-13	1	2009-12-21	6	1	2012-06-10		0	1	10	2012-06-10		0	1	7	2012-06-10		0	1	0			0	0	1	13	0	38.4	40	120	88	50	0
97	3	2012-06-15	1	31280	0	99	0	19181	2	21	SM 097	16/06/2012		21			2012-06-14	1	2011-05-09	1	1	2012-06-08		0	1	7	2012-06-08		0	1	10	2012-06-08		0	1	0			0	0	1	10	0	38.3	36	82	98	30	0
98	1	2012-06-16	1	0	0	99	0	19181	1	21	SM 098	17/06/2012		21			2012-06-15	1	2011-05-24	1	1	2012-06-14		0	1	10	2012-06-15		0	1	5	2012-06-14		0	1	0			0	0	1	9.4	0	40	38	120	100	40	0
99	3	2012-06-19	1	16160	0	99	0	19206	2	42	SM 099	20/06/2012		42			2012-06-18	2	2011-04-22	1	1	2012-06-16		0	1	7	2012-06-16		0	1	10	2012-06-16		0	1	11	2012-06-16		0	1	1	7.2	0	39.2	40	136	100	40	0
100	4	2012-06-19	1	89520	0	99	0	19173	4	8	SM 100	22/06/2012		14			2012-06-18	1	2010-06-09	0	1	2012-06-17		0	1	7	2012-06-17		0	1	10	2012-06-17		0	1	0			0	0	1	9	0	39.7	36	98	80	40	0
101	2	2012-06-19	1	96	0	99	0	19206	2	42	SM 101	20/06/2012		42			2012-06-18	1	2011-09-17	9	1	2012-06-17		0	1	7	2012-06-17		0	1	0			0	0	0			0	0	1	10.3	0	39.1	40	130	110	60	0
102	4	2012-06-20	1	19880	0	99	0	19193	2	28	SM 102	21/06/2012		28			2012-06-19	1	2011-11-28	5	1	2012-06-18		0	1	7	2012-06-18		0	1	5	2012-06-18		0	1	10	2012-06-18		0	1	1	10	0	39.1	42	100	95	40	0
103	2	2012-06-20	1	0	0	99	0	19206	1	42	SM 103	21/06/2012		42			2012-06-19	1	2010-04-09	2	1	2012-06-16		0	1	7	2012-06-16		0	1	10	2012-06-16		0	1	11	2012-06-17		0	1	1	11.3	0	36.4	38	98	115	65	0
104	1	2012-06-20	1	96	0	99	0	19179	2	14	SM 104	21/06/2012		14			2012-06-19	1	2011-07-23	10	1	2012-06-17		0	1	7	2012-06-17		0	1	5	2012-06-17		0	1	10	2012-06-17		0	1	1	7.6	0	38.1	38	86	90	45	0
105	1	2012-06-21	1	3160	0	99	0	19180	2	14	SM 105	22/06/2012	1	14			2012-06-20	2	2010-10-26	8	1	2012-06-17		0	1	7	2012-06-17		0	1	10	2012-06-17		0	1	5	2012-06-19		0	1	1	9.5	0	39.7	40	140	90	42	0
106	1	2012-06-21	1	520	0	99	0	19187	2	14	SM 106	22/06/2012	1	14			2012-06-20	1	2009-04-02	2	1	2012-06-19		0	1	7	2012-06-19		0	1	3	2012-06-19		0	1	0			0	0	1	14	0	40.2	52	132	110	50	0
107	3	2012-06-22	1	16	0	99	0	19210	3	42	SM 107	25/06/2012		42			2012-06-21	2	2011-04-13	2	1	2012-06-17		0	1	11	2012-06-17		0	1	7	2012-06-19		0	1	10	2012-06-20		0	1	1	9.8	0	38.8	80	160	90	60	0
109	4	2012-06-22	1	26240	0	99	0	19210	3	42	SM 109	24/06/2012		42			2012-06-21	1		0	1	2012-06-15		0	1	11	2012-06-15		0	1	5	2012-06-20		0	1	0			0	0	1	10	0	39.6	24	100	70	40	0
110	4	2012-06-27	1	4600	0	99	0	19201	3	28	SM 110	29/06/2012		28			2012-06-26	2	2011-12-28	5	1	2012-06-24		0	1	7	2012-06-24		0	1	10	2012-06-24		0	1	11	2012-06-24		0	1	0	9.9	0	36.4	38	104	105	60	0
111	1	2012-06-27	1	0	0	99	0	19213	1	42	SM 111	28/06/2012		42			2012-06-26	2	2011-09-13	9	1	2012-06-24		0	1	7	2012-06-24		0	1	10	2012-06-24		0	1	11	2012-06-24		0	1	1	8.5	0	38.4	42	120	85	50	0
112	4	2012-06-27	1	8320	0	99	0	19215	2	42	SM 112	29/06/2012		42			2012-06-26	2	2011-04-29	2	1	2012-06-23		0	1	10	2012-06-24		0	1	11	2012-06-21		0	1	7	2012-06-26		0	1	1	7	0	37.7	40	120	84	30	0
113	1	2012-06-27	1	0	0	99	0	19192	1	21	SM 113	28/06/2012		21			2012-06-26	2	2010-12-08	6	10	2012-06-25		0	1	5	2012-06-25		0	1	1	2012-06-26		0	1	0			0	0	1	11.6	0	38.1	24	88	100	62	0
114	3	2012-06-28	1	0	1	99	0	19214	1	42	SM 114	28/06/2012		42			2012-06-27	1	2011-05-13	1	1	2012-06-25		0	1	7	2012-06-25		0	1	10	2012-06-25		0	1	11	2012-06-25		0	1	1	7	0	39.4	48	164	70	50	0
115	4	2012-06-28	1	4040	0	99	0	19202	3	28	SM 115	30/6/2012	1	28			2012-06-27	2	2011-03-16	3	1	2012-06-21		0	1	7	2012-06-21		0	1	10	2012-06-24		0	1	0			0	0	1	8.5	0	36.7	24	100	70	30	0
116	3	2012-06-29	1	7600	0	99	0	19203	3	28	SM 116	1/7/2012		28			2012-06-28	1		3	1	2012-06-26		0	1	99	2012-06-26		0	1	99			0	1	0			0	0	0	15.4	0	37.3	28	100	98	70	0
117	4	2012-06-29	1	5360	0	99	0	19177	3	5	SM 117	1/7/2012		6			2012-06-28	1	2010-09-18	9	1	2012-06-25	2012-06-27	0	1	7	2012-06-25		0	1	10	2012-06-25		0	1	99	2012-06-27		0	1	1	9	0	37.1	28	100	70	40	0
118	4	2012-06-30	1	680	0	99	0	19217	2	42	SM 118	1/7/2012		35			2012-06-29	2	2011-01-20	5	1	2012-06-28		0	1	10	2012-06-28		0	1	7	2012-06-29		0	1	0			0	0	0	9	0	39.3	52	136	88	52	0
119	1	2012-06-30	1	256	0	99	0	19208	2	32	SM 119	1/7/2012		33			2012-06-29	2	2010-11-08	7	1	2012-06-28		0	1	10	2012-06-29		0	1	7	2012-06-28		0	1	0			0	0	1	10	0	37.8	48	124	90	62	0
120	2	2012-07-05	1	720	0	99	0	19201	2	21	SM 120	6/7/2012		21			2012-07-04	2	2010-03-20	3	1	2012-07-04		0	1	7	2012-07-04		0	1	0			0	0	0			0	0	0	10	0	37.8	38	120	90	40	0
121	1	2012-07-05	1	3520	0	99	0	19201	2	21	SM 121	5/7/2012		21			2012-07-04	1	2010-06-13	0	1	2012-07-03		0	1	7	2012-07-03		0	1	10	2012-07-03		0	1	0			0	0	1	8.6	0	38.4	32	98	75	30	0
122	4	2012-07-05	1	52160	1	99	0	19216	3	35	SM 122	7/7/2012		35			2012-07-04	1	2010-08-08	10	1	2012-07-02		0	1	7	2012-07-02		0	1	5	2012-07-03		0	1	11	2012-07-02		0	1	0	9.9	0	36.7	28	92	90	40	0
123	2	2012-07-07	1	5840	0	99	0	19225	3	42	SM 123	8/7/2012		35			2012-07-06	1	2011-02-04	4	1	2012-07-03		0	1	10	2012-07-03		0	1	6	2012-07-03		0	1	0			0	0	1	7.8	0	37.9	38	105	95	60	0
124	3	2012-07-10	1	0	0	99	0	19219	1	35	SM 124	10/7/2012	1	35			2012-07-09	1	2008-01-03	7	1	2012-07-08		0	1	99	2012-07-08		0	1	0			0	0	0			0	0	1	14.5	0	36.6	20	100	100	60	0
125	1	2012-07-10	1	64	0	99	0	19216	2	21	SM 125	11/7/2012		21			2012-07-09	2	2011-02-05	4	1	2012-07-06		0	1	7	2012-07-06		0	1	10	2012-07-06		0	1	0			0	0	1	9	0	38.8	38	120	90	40	0
126	3	2012-07-10	1	4440	0	99	0	19226	3	40	SM 126	12/7/2012	1	40			2012-07-09	1	2010-10-19	9	1	2012-07-08		0	1	7	2012-07-08		0	1	0			0	0	0			0	0	1	9.8	0	37.3	28	120	110	70	0
127	3	2012-07-10	1	131360	0	99	0	19199	2	14	SM 127	11/7/2012		14			2012-07-09	1	2011-03-03	4	1	2012-07-06		0	1	5	2012-07-06		0	1	10	2012-07-06		0	1	11	2012-07-06		0	1	0	9.7	0	39.8	42	124	100	40	0
128	3	2012-07-11	1	96560	0	99	0	19201	3	14	SM 128	13/07/2012		14			2012-07-10	2	2011-10-03	9	1	2012-07-08		0	1	5	2012-07-08		0	1	0			0	0	0			0	0	0	8.1	0	40.1	38	112	85	45	0
129	1	2012-07-11	1	9600	0	99	0	19208	3	21	SM 129	13/07/2012		21			2012-07-10	1	2011-02-22	5	1	2012-07-07		0	1	7	2012-07-07		0	1	10	2012-07-07		0	1	0			0	0	1	7.5	0	39.9	28	88	80	50	0
130	4	2012-07-11	1	73200	0	99	0	19229	3	42	SM 130	13/07/2012		42			2012-07-10	1	2010-12-24	7	1	2012-07-10		0	1	10	2012-07-09		0	1	11	2012-07-09		0	1	0			0	0	1	10.9	0	39.8	38	120	95	60	0
131	1	2012-07-11	1	480	0	99	0	19232	3	42	SM 131	13/07/2012		42			2012-07-10	2	2010-11-19	8	1	2012-07-09		0	1	10	2012-07-09		0	1	0			0	0	0			0	0	1	9.6	0	40.7	28	112	80	44	0
132	2	2012-07-12	1	64	0	99	0	19229	2	42	SM 132	13/07/2012		42			2012-07-11	1	2010-09-21	9	1	2012-07-11		0	1	7	2012-07-10		0	1	10	2012-07-10		0	1	11	2012-07-09		0	1	0	11	0	39.3	40	108	90	60	0
133	1	2012-07-13	1	1000	0	99	0	19230	2	42	SM 133	14/07/2012		42			2012-07-12	1	2006-04-13	3	1	2012-07-10		0	1	11	2012-07-07		0	1	0			0	0	0			0	0	0	17.5	0	39.4	28	104	86	38	0
134	2	2012-07-13	1	59800	0	99	0	19216	2	28	SM 134	14/07/2012		28			2012-07-12	1	2012-03-23	3	1	2012-07-09		0	1	7	2012-07-10		0	1	10	2012-07-10		0	1	0			0	0	0	11	0	38.1	40	108	100	40	0
135	2	2012-07-14	1	560	0	99	0	19230	2	42	SM 135	15/07/2012		42			2012-07-13	2	2011-01-15	6	1	2012-07-11		0	1	7	2012-07-12		0	1	10	2012-07-12		0	1	11	2012-07-10		0	1	1	10	0	39.2	40	104	100	60	0
136	4	2012-07-17	1	2320	0	99	0	19229	4	28	SM 136	19/07/2012		28			2012-07-16	2	2011-10-14	9	1	2012-07-13		0	1	7	2012-07-13		0	1	10	2012-07-13		0	1	0			0	0	1	5.6	0	36.4	38	100	95	40	0
137	3	2012-07-24	1	0	0	99	0	19240	1	42	SM 137	24/07/2012		42			2012-07-23	2	2010-05-13	2	1	2012-07-20		0	1	5	2012-07-20		0	1	11	2012-07-20		0	1	0			0	0	1	11	0	36.3	30	86	80	40	0
138	4	2012-07-24	1	224	0	99	0	19241	2	42	SM 138	24/07/2012		42			2012-07-23	2	1989-08-17	0	3	2012-07-22		0	1	9	2012-07-22		0	1	5	2012-07-22		0	1	11	2012-07-22		0	1	1	53	151.4	37	26	76	110	70	0
139	2	2012-07-24	1	5520	0	99	0	19227	2	28	SM 139	25/07/2012		28			2012-07-24	1	2010-07-13	0	1	2012-07-18		0	1	11	2012-07-18		0	1	7	2012-07-18		0	1	0			0	0	1	9	0	40.1	40	130	100	60	0
140	4	2012-07-25	1	5320	0	99	0	19243	3	42	SM 140	27/07/12		42			2012-07-24	2	2011-07-31	11	1	2012-07-23		0	1	5	2012-07-23		0	1	11	2012-07-23		0	1	0			0	0	1	8.5	0	40.1	38	120	100	60	0
142	4	2012-07-26	1	70120	0	99	0	19224	4	21	SM 142	29/07/2012		21			2012-07-25	1	2011-03-29	3	1	2012-07-25		0	1	0			0	0	0			0	0	0			0	0	0	10	0	39.3	38	110	90	30	0
143	4	2012-07-31	1	10960	0	99	0	19242	3	35	SM 143	2/8/2012		35			2012-07-30	2	2011-02-22	5	1	2012-07-29		0	1	7	2012-07-30		0	1	0			0	0	0			0	0	0	7.8	0	36.7	36	108	100	60	0
144	4	2012-07-31	1	960	0	1	0	19249	3	42	SM 144	2/8/2012		42			2012-07-30	2	2011-08-23	11	1	2012-07-27		0	1	7	2012-07-28		0	1	10	2012-07-27		0	1	0			0	0	0	8	0	38.4	32	100	90	50	0
145	2	2012-08-01	1	5880	0	99	0	19211	2	6	SM 145	2/8/2012		6			2012-07-31	2	2010-04-28	3	1	2012-07-30		0	1	11	2012-07-30		0	1	7	2012-07-31		0	1	0			0	0	0	11.7	0	40.2	38	140	80	45	0
146	4	2012-08-01	1	1360	0	99	0	19250	3	42	SM 146	3/8/2012		42			2012-07-31	2	2011-04-09	3	1	2012-07-29		0	1	5	2012-07-29		0	1	7	2012-07-31		0	1	10	2012-07-29		0	1	1	8.8	0	37.5	32	110	80	30	0
147	1	2012-08-01	1	12680	0	99	0	19228	2	21	SM 147	3/8/2012		21			2012-07-31	1	2010-02-18	5	1	2012-07-30		0	1	7	2012-07-31		0	1	5	2012-07-30		0	1	0			0	0	0	14	0	39.6	68	144	90	50	0
148	3	2012-08-01	1	47280	0	99	0	19250	3	42	SM 148	3/8/2012		42			2012-07-31	1	2011-11-10	8	1	2012-07-25		0	1	5	2012-07-30		0	1	11	2012-07-18		0	1	0			0	0	0	7.3	0	38.6	68	128	80	40	0
149	1	2012-08-01	1	840	0	99	0	19250	3	42	SM 149	3/8/2012		42			2012-07-31	2	2011-12-04	7	1	2012-07-30		0	1	10	2012-07-30		0	1	11	2012-07-24		0	1	5	2012-07-31		0	1	1	8.6	0	36.7	40	120	70	40	0
150	3	2012-08-02	1	106640	0	99	0	19251	3	42	SM 150	4/8/2012		22			2012-08-01	1	2011-01-08	7	1	2012-07-31		0	1	7	2012-07-31		0	1	0			0	0	0			0	0	0	9.8	0	38.4	36	92	90	60	0
151	1	2012-08-04	1	600	0	99	0	19252	2	42	SM 151	5/8/2012		42			2012-08-03	1	2011-09-03	9	1	2012-08-01		0	1	7	2012-08-01		0	1	0			0	0	0			0	0	1	9	0	39.1	40	120	85	30	0
152	2	2012-08-09	1	64	0	99	0	19243	2	28	SM 152	10/8/2012		28			2012-08-08	1	2010-04-19	3	1	2012-08-06		0	1	11	2012-08-06		0	1	0			0	0	0			0	0	1	14.4	0	39.6	36	100	100	50	0
153	2	2012-08-09	1	920	0	99	0	19243	2	28	SM 153	10/8/2012		28			2012-08-08	1	2007-01-14	6	1	2012-08-07		0	1	7	2012-08-07		0	1	11	2012-08-07		0	1	0			0	0	0	12.9	0	37.9	32	96	100	60	0
154	1	2012-08-09	1	1500	0	99	0	19257	2	42	SM 154	10/8/2012		42			2012-08-08	1	2011-02-11	5	1	2012-08-07		0	1	7	2012-08-07		0	1	0			0	0	0			0	0	0	10.3	0	39.8	38	102	100	60	0
155	1	2012-08-11	1	3920	0	99	0	19259	2	42	SM 155	12/8/2012		42			2012-08-10	1	2007-12-10	8	1	2012-08-08		0	1	99	2012-08-07		0	1	7	2012-08-08		0	1	0			0	0	0	13	0	40.1	24	108	90	40	0
156	3	2012-08-11	1	24760	0	99	0	19254	4	35	SM 156	14/08/2012		35			2012-08-10	2		0	1	2012-08-07		0	1	5	2012-08-09		0	1	0			0	0	0			0	0	1	12	0	37.9	28	100	94	50	0
157	2	2012-08-11	1	0	0	99	0	19244	1	28	SM 157	12/8/2012		28			2012-08-10	2	2011-08-22	11	1	2012-08-07		0	1	5	2012-08-09		0	1	0			0	0	0			0	0	1	7.2	0	36.6	24	88	60	30	0
158	4	2012-08-14	1	4040	0	99	0	19262	2	42	SM 158	15/08/2012		42			2012-08-13	2	2010-06-03	2	1	2012-08-10		0	1	11	2012-08-10		0	1	5	2012-08-10		0	1	0			0	0	1	9.2	0	39.6	38	99	100	60	0
159	3	2012-08-15	1	94200	0	99	0	19243	3	21	SM 159	17/08/2012		21			2012-08-14	2	2011-04-01	3	1	2012-08-13		0	1	2	2012-08-13		0	1	0			0	0	0			0	0	0	9	0	39.6	28	98	90	60	0
160	1	2012-08-15	1	760	1	99	0	19249	2	28	SM 160	16/08/2012	1	28			2012-08-14	2	2010-12-23	7	1	2012-08-12		0	1	7	2012-08-12		0	1	5	2012-08-12		0	1	11	2012-08-12		0	1	1	9.5	0	37.4	38	110	90	40	0
161	3	2012-08-16	1	7640	0	99	0	19258	3	35	SM 161	20/08/2012		35			2012-08-15	1	2011-12-25	7	1	2012-08-13		0	1	7	2012-08-13		0	1	0			0	0	0			0	0	1	10	0	39.1	52	160	80	40	0
162	1	2012-08-17	1	720	0	99	0	19265	2	42	SM 162	18/08/2012		42			2012-08-16	2	2011-09-19	10	1	2012-08-13		0	1	7	2012-08-14		0	1	10	2012-08-13		0	1	11	2012-08-10		0	1	0	9	0	36.9	40	120	100	46	0
163	1	2012-08-21	1	4440	0	99	0	19269	2	42	SM 163	22/08/2012		42			2012-08-20	1	2012-09-29	11	1	2012-08-17		0	1	7	2012-08-19		0	1	11	2012-08-09		0	1	0			0	1	1	10	0	39.8	80	180	100	40	0
164	4	2012-08-21	1	28760	0	99	0	19276	2	42	SM 164	23/08/2012		42			2012-08-20	1	2011-12-16	8	7	2012-08-18		0	1	1	2012-08-18		0	1	11	2012-08-14		0	1	0			0	0	1	7	0	39.3	72	160	70	30	0
165	2	2012-08-21	1	800	0	99	0	19268	2	42	SM 165	22/08/2012		42			2012-08-20	2	2012-08-20	0	1	2012-08-19		0	1	7	2012-08-20		0	1	10	2012-08-19		0	1	0			0	0	1	65	0	38.2	28	80	92	50	0
166	1	2012-08-22	1	0	0	99	0	19248	1	21	SM 166	23/08/2012	1	21			2012-08-21	1	2008-07-03	1	1	2012-08-19		0	1	7	2012-08-19		0	1	0			0	0	0			0	0	1	15	0	39.3	28	120	105	60	0
167	1	2012-08-22	1	400	1	99	0	19263	2	35	SM 167	23/08/2012		35			2012-08-21	2	2012-02-06	6	1	2012-08-19		0	1	7	2012-08-19		0	1	10	2012-08-19		0	1	0			0	0	1	8	0	37.7	32	108	90	40	0
168	1	2012-08-28	1	176	0	99	0	19269	2	35	SM 168	29/08/2012		35			2012-08-27	1	2012-01-10	7	1	2012-08-25		0	1	7	2012-08-26		0	1	11	2012-08-24		0	1	0			0	0	0	7	0	39.3	52	120	90	40	0
169	4	2012-08-28	1	680	1	99	0	19255	3	21	SM 169	29/08/2012		21			2012-08-27	2	2012-02-24	6	1	2012-08-24		0	1	10	2012-08-24		0	1	0			0	0	0			0	0	1	6	0	39.1	60	120	70	40	0
170	3	2012-08-28	1	155120	0	99	0	19261	3	26	SM 170	29/08/2012	1	26			2012-08-27	1	2010-07-15	1	1	2012-08-26		0	1	7	2012-08-26		0	1	0			0	0	0			0	0	1	13	0	39.9	60	124	80	50	0
171	1	2012-08-28	1	128	0	99	0	19276	2	42	SM 171	29/08/2012		42			2012-08-27	2	2011-07-25	1	1	2012-08-21		0	1	7	2012-08-25		0	1	11	2012-08-21		0	1	0			0	0	0	7	0	37.2	52	140	80	30	0
172	4	2012-08-31	1	3560	0	99	0	19279	2	42	SM 172	2/9/2012		42			2012-08-30	1	2011-04-22	4	1	2012-08-25		0	1	10	2012-08-29		0	1	5	2012-08-29		0	1	0			0	0	1	6	0	37.2	36	92	110	60	0
173	2	2012-09-05	1	304	0	99	0	19284	2	42	SM 173	6/9/2012		42			2012-09-04	2	2011-12-04	9	1	2012-09-02		0	1	10	2012-09-02		0	1	11	2012-09-01		0	1	0			0	0	1	8	0	39.3	32	120	70	40	0
174	2	2012-09-11	1	840	0	99	0	19290	2	42	SM 174	12/9/2012		42			2012-09-10	1	2012-01-13	7	1	2012-09-02		0	1	11	2012-09-02		0	1	5	2012-09-08		0	1	0			0	0	0	7	0	37.2	40	120	100	40	0
175	4	2012-09-11	1	53880	1	99	0	19290	3	42	SM 175	12/9/2012		42			2012-09-10	1	2011-06-05	3	1	2012-09-09		0	1	7	2012-09-09		0	1	2	2012-09-10		0	1	0			0	0	1	10	0	39.1	84	144	100	30	0
176	4	2012-09-12	1	36600	0	99	0	19284	2	35	SM 176	13/09/2012		35			2012-09-11	2	2010-04-24	4	1	2012-09-10		0	1	7	2012-09-10		0	1	11	2012-09-09		0	1	0			0	0	1	8	0	37.5	24	112	100	60	0
177	3	2012-09-12	1	6680	0	99	0	19291	3	41	SM 177	14/09/2012		41			2012-09-11	1	2012-02-01	7	1	2012-09-09		0	1	11	2012-09-08		0	1	7	2012-09-09		0	1	10	2012-09-10		0	1	1	7	0	31.5	52	128	90	40	0
178	3	2012-09-18	1	5200	0	99	0	19298	3	42	SM 178	20/09/2012		42			2012-09-17	2	2012-02-07	7	1	2012-09-15		0	1	5	2012-09-16		0	1	11	2012-09-14		0	1	0			0	0	1	9	0	39.1	64	124	80	40	0
179	4	2012-09-18	1	0	0	99	0	19282	1	28	SM 179	18/09/2012		28			2012-09-17	2	2011-04-01	5	1	2012-09-14		0	1	2	2012-09-16		0	1	5	2012-09-16		0	1	10	2012-09-17		0	1	0	8	0	38.2	24	108	90	60	0
180	2	2012-09-18	1	160	0	99	0	19297	2	42	SM 180	19/09/2012		42			2012-09-17	1	2011-01-23	8	1	2012-09-14		0	1	10	2012-09-15		0	1	5	2012-09-16		0	1	0			0	0	1	9	0	39.7	60	152	100	50	0
181	4	2012-09-19	1	4820	0	99	0	19299	3	42	SM 181	21/09/2012		42			2012-09-18	2	2010-12-26	9	1	2012-09-15		0	1	10	2012-09-15		0	1	5	2012-09-16		0	1	0			0	0	1	9	0	37.1	40	108	100	60	0
182	1	2012-09-19	1	160	0	99	0	19298	2	42	SM 182	20/09/2012		42			2012-09-18	1	2011-12-13	9	1	2012-09-17		0	1	11	2012-09-11		0	1	7	2012-09-18		0	1	0			0	0	0	7	0	39.4	36	100	90	40	0
183	1	2012-09-20	1	880	0	99	0	19261	2	5	SM 183	21/09/2012		5			2012-09-19	2	2011-02-04	7	1	2012-02-18		0	1	5	2012-02-18		0	1	2	2012-02-19		0	1	0			0	0	0	9	0	39.9	36	96	80	40	0
184	2	2012-09-20	1	30	0	99	0	19299	2	42	SM 184	21/09/2012		42			2012-09-19	1	2011-09-02	0	1	2012-09-17		0	1	0			0	0	0			0	0	0			0	0	0	8	0	39.4	64	168	80	50	0
185	1	2012-09-20	1	1720	0	99	0	19284	2	28	SM 185	21/09/2012		28			2012-09-19	2	2011-09-22	11	1	2012-09-10		0	1	7	2012-09-18		0	1	11	2012-09-01		0	1	99	2012-09-04		0	1	0	8	0	38.8	60	152	80	40	0
186	4	2012-09-26	1	4320	0	99	0	19306	3	42	SM 186	28/09/2012		42			2012-09-25	2	2011-03-15	6	1	2012-09-24		0	1	10	2012-09-24		0	1	5	2012-09-24		0	1	0			0	0	0	11	0	38.2	40	92	90	60	0
187	4	2012-09-26	1	3600	1	99	0	19306	3	42	SM 187	28/09/2012		42			2012-09-25	1	2012-01-22	8	1	2012-09-24		0	1	5	2012-09-24		0	1	7	2012-09-24		0	1	2	2012-09-25		0	1	0	7	0	38.7	56	164	100	40	0
188	2	2012-09-26	1	256	0	99	0	19305	2	42	SM 188	27/09/2012		42			2012-09-25	1	2008-10-19	11	1	2012-09-19		0	1	11	2012-09-18		0	1	10	2012-09-21		0	1	5	2012-09-22		0	1	0	16	0	40.3	44	140	110	60	0
189	1	2012-09-27	1	520	0	99	0	19285	2	21	SM 189	28/09/2012		21			2012-09-26	1	2009-07-19	2	1	2012-09-24		0	1	11	2012-09-24		0	1	5	2012-09-25		0	1	2	2012-09-26		0	1	0	12	0	41.2	76	140	110	60	0
190	2	2012-09-29	1	0	0	99	0	19307	1	42	SM 190	30/09/2012		42			2012-09-28	1	2005-01-03	8	1	2012-09-21		0	1	3	2012-09-25		0	1	7	2012-09-25		0	1	9	2012-09-25		0	1	0	26	0	37.8	24	100	100	50	0
191	2	2012-10-03	1	0	1	99	0	19304	1	35	SM 191	4/10/2012		35			2012-10-02	2	2011-04-30	5	1	2012-09-30		0	1	10	2012-09-30		0	1	11	2012-09-02		0	1	5	2012-10-02		0	1	0	9	0	39.1	44	120	70	40	0
192	4	2012-10-04	1	10840	0	99	0	19306	3	34	SM 192	6/10/2012		34			2012-10-03	1	2011-08-01	2	1	2012-10-01		0	1	7	2012-10-01		0	1	11	2012-10-01		0	1	0			0	0	0	9	0	36.5	36	88	90	50	0
193	3	2012-10-05	1	57000	0	99	0	19295	4	21	SM 193	8/10/2012		28			2012-10-04	1	2010-08-01	2	1	2012-10-03		0	1	7	2012-10-03		0	1	11	2012-10-03		0	1	0			0	0	1	12	0	39.2	56	136	120	60	0
194	3	2012-10-05	1	22200	0	99	0	19315	3	42	SM 194	7/10/2012		42			2012-10-04	1	2011-12-07	9	1	2012-10-03		0	1	0			0	0	0			0	0	0			0	0	1	10	75.5	39.2	60	160	90	30	0
195	2	2012-10-06	1	224	0	99	0	19315	2	42	SM 195	7/10/2012		42			2012-10-05	2	2011-09-09	1	1	2012-10-03		0	1	11	2012-10-03		0	1	7	2012-10-03		0	1	0			0	0	1	7	72	40	56	112	90	50	0
196	3	2012-10-09	1	3960	1	99	0	19298	3	21	SM 196	11/10/2012		21			2012-10-08	1	2010-09-12	0	1	2012-10-05		0	1	11	2012-10-05		0	1	3	2012-10-04		0	1	0			0	0	0	9	0	39.1	32	100	90	50	0
197	3	2012-10-09	1	5080	0	99	0	19319	3	42	SM 197	11/10/2012		42			2012-10-08	2	2011-09-15	0	1	2012-10-04		0	1	5	2012-10-07		0	1	10	2012-10-08		0	1	0			0	0	1	8	0	37.7	32	104	90	50	0
198	1	2012-10-11	1	560	0	99	0	19299	2	21	SM 198	12/10/2012	1	21			2012-10-10	2	2011-04-29	5	1	2012-10-09		0	1	7	2012-10-09		0	1	0			0	0	0			0	0	1	9	0	38.3	56	100	80	50	0
199	3	2012-10-11	1	480	0	99	0	19300	3	21	SM 199	13/10/2012	1	21			2012-10-10	1	2011-12-27	9	1	2012-10-07		0	1	10	2012-10-07		0	1	7	2012-10-08		0	1	11	2012-10-08		0	1	1	9	0	39.7	64	132	80	50	0
200	4	2012-10-11	1	8040	0	99	0	19320	2	42	SM 200	12/10/2012		42			2012-10-10	1	2011-08-10	2	1	2012-10-09		0	1	7	2012-10-09		0	1	10	2012-10-09		0	1	0			0	0	0	9	0	36.8	40	120	70	40	0
201	1	2012-10-12	1	7320	0	99	0	19307	2	28	SM 201	13/10/2012		28			2012-10-11	2	2011-02-09	8	1	2012-10-10		0	1	0			0	0	0			0	0	0			0	0	0	8	0	40.2	76	176	90	60	0
202	4	2012-10-11	1	31840	0	99	0	19307	2	28	SM 202	13/10/2012		28			2012-10-11	2	2010-09-09	2	1	2012-10-27		0	1	7	2012-10-09		0	1	10	2012-10-09		0	1	11	2012-10-27		0	1	1	13	0	38.8	80	140	70	40	0
203	1	2012-10-16	1	1720	0	99	0	19325	2	42	SM 203	17/10/2012		42			2012-10-15	1	2011-08-30	2	1	2012-10-12		0	1	7	2012-10-12		0	1	10	2012-10-12		0	1	11	2012-10-12		0	1	1	10	0	39.6	52	160	90	50	0
204	2	2012-10-16	1	0	0	99	0	19324	1	42	SM 204	17/10/2012		42			2012-10-15	1	2011-12-14	9	1	2012-10-12		0	1	10	2012-10-12		0	1	7	2012-10-12		0	1	5	2012-10-14		0	1	0	8	0	38	56	102	90	40	0
205	2	2012-10-17	1	176	0	99	0	19326	2	42	SM 205	18/10/2012		42			2012-10-16	1	2012-02-28	7	1	2012-10-13		0	1	5	2012-10-15		0	1	10	2012-10-15		0	1	11	2012-10-10		0	1	0	9	0	38.1	76	100	90	50	0
206	1	2012-10-18	1	0	0	99	0	19326	1	42	SM 206	18/10/2012		42			2012-10-17	1	2011-06-19	3	1	2012-10-15		0	1	10	2012-10-16		0	1	7	2012-10-16		0	1	5	2012-10-17		0	1	1	8	0	39.1	52	160	80	50	0
207	3	2012-10-18	1	520	0	99	0	19327	2	42	SM 207	20/10/2012		42			2012-10-17	1	2010-07-20	3	1	2012-10-10		0	1	11	2012-10-03		0	1	2	2012-10-17		0	1	0			0	0	0	11	0	36.6	24	64	80	40	0
208	4	2012-10-18	1	149320	0	99	0	19327	2	42	SM 208	19/10/2012		42			2012-10-17	1	2010-05-03	5	1	2012-10-14		0	1	11	2012-10-10		0	1	5	2012-10-14		0	1	0			0	0	1	11	0	39.7	40	104	90	60	0
209	4	2012-10-19	1	0	0	99	0	19313	1	28	SM 209	19/10/2012	1	28			2012-10-18	1	2011-07-18	3	1	2012-10-17		0	1	2	2012-10-17		0	1	11	2012-10-16		0	1	0			0	0	0	8	0	37.4	52	120	100	50	0
210	1	2012-10-20	1	0	0	99	0	19314	1	28	SM 210	21/10/2012		28			2012-10-19	2	2010-10-06	0	1	2012-10-16		0	1	5	2012-10-18		0	1	7	2012-10-18		0	1	0			0	0	1	11	0	38.1	48	128	100	50	0
211	3	2012-10-23	1	0	0	99	0	19311	1	21	SM 211	24/10/2012	1	21			2012-10-22	1	2012-03-26	7	1	2012-10-20		3	0	11	2012-10-20		0	1	10	2012-10-21		0	1	7	2012-10-21		0	1	1	6.8	0	37.2	36	92	80	40	0
212	4	2012-10-23	1	32160	0	99	0	19332	2	42	SM 212	25/10/2012		42			2012-10-22	1	2010-12-26	9	1	2012-10-20		0	1	5	2012-10-22		0	1	11	2012-10-21		0	1	0			0	0	1	11	0	39.7	60	144	100	60	0
213	2	2012-10-23	1	0	0	99	0	19310	1	21	SM 213	24/10/2012		21			2012-10-22	1	2011-06-09	4	1	2012-10-21		0	1	10	2012-10-21		0	1	5	2012-10-21		0	1	0			0	0	1	9	0	39.7	36	108	70	40	0
214	2	2012-10-24	1	176	0	99	0	19332	2	42	SM 214	25/10/2012		42			2012-10-23	1	2012-02-18	8	1	2012-10-22		0	1	11	2012-09-24		0	1	10	2012-10-22		0	1	7	2012-10-23		0	1	0	8	0	38.2	36	100	90	40	0
215	1	2012-10-24	1	208	0	99	0	19332	2	42	SM 215	25/10/2012		42			2012-10-23	2	2010-08-19	2	11	2012-10-16		0	1	1	2012-10-22		0	1	7	2012-10-22		0	1	0			0	0	0	11.5	0	36.8	40	76	98	50	0
216	3	2012-10-24	1	40920	1	99	0	19313	3	21	SM 216	26/10/2012	1	21			2012-10-23	2	2011-04-16	6	1	2012-10-20		0	1	5	2012-10-22		0	1	0			0	0	0			0	0	1	10	0	38.5	40	120	80	30	0
217	1	2012-10-24	1	208	0	99	0	19332	2	42	SM 217	25/10/2012		42			2012-10-23	1	2011-07-05	3	11	2012-10-16		0	1	1	2012-10-22		0	1	5	2012-10-22		0	1	0			0	0	0	9.1	0	38.1	36	74	96	50	0
218	4	2012-10-24	1	90440	0	99	0	19335	4	42	SM 218	27/10/2012		42			2012-10-23	2	2012-01-23	9	1	2012-10-20		0	1	11	2012-10-18		0	1	7	2012-10-22		0	1	2	2012-10-23		0	1	0	9	0	39.3	40	100	100	50	0
219	4	2012-10-25	1	6480	0	99	0	19313	2	21	SM 219	26/10/2012		21			2012-10-24	1	2007-08-17	2	1	2012-10-18		0	1	5	2012-10-23		0	1	7	2012-10-21		0	1	0			0	0	1	17	0	39.2	28	88	96	50	0
220	3	2012-10-25	1	145360	0	99	0	19314	3	21	SM 220	28/10/2012	1	21			2012-10-24	1	2011-08-13	2	1	2012-10-22		0	1	7	2012-10-23		0	1	5	2012-10-23		0	1	11	2012-10-21		0	1	0	9	0	39.1	32	84	92	52	0
221	2	2012-10-30	1	1040	0	99	0	19325	2	28	SM 221	31/10/2012		28			2012-10-29	2	2011-01-20	9	1	2012-10-28		0	1	7	2012-10-28		0	1	11	2012-10-28		0	1	0			0	0	0	10	0	39.1	32	92	80	40	0
222	4	2012-10-26	1	78200	0	99	0	19329	3	35	SM 222	29/10/2012		35			2012-10-25	2	2011-05-04	5	1	2012-10-22		0	1	10	2012-10-22		0	1	11	2012-10-18		0	1	0			0	0	0	9	0	40.1	52	156	80	30	0
223	3	2012-10-30	1	301720	0	99	0	19320	4	21	SM 223	2/11/2012		21			2012-10-29	2	2011-12-20	10	1	2012-10-27		0	1	11	2012-10-26		0	1	5	2012-10-28		0	1	7	2012-10-28		0	1	0	9	0	40.3	80	140	120	50	0
224	3	2012-10-31	1	53200	0	99	0	19321	4	21	SM 224	3/11/2012		21			2012-10-30	2	2011-03-28	7	1	2012-10-28		0	1	7	2012-10-28		0	1	10	2012-10-28		0	1	11	2012-10-28		0	1	0	10	0	39.3	60	96	70	30	0
225	1	2012-10-31	1	256	0	99	0	19320	2	21	SM 225	1/11/2012		21			2012-10-30	1	2009-11-15	1	1	2012-10-29		0	1	0			0	0	0			0	0	0			0	0	1	13	0	40	44	112	90	60	0
226	2	2012-10-31	1	560	0	99	0	19317	2	19	SM 226	1/11/2012		19			2012-10-30	2	2012-01-12	9	11	2012-10-30		0	1	1	2012-10-29		0	1	7	2012-10-29		0	1	5	2012-10-30		0	1	0	9	0	39.4	32	70	80	40	0
227	3	2012-11-06	1	75240	0	99	0	19346	2	42	SM 227	7/11/2012		42			2012-11-05	1	2010-06-15	4	1	2012-11-04		0	1	10	2012-11-04		0	1	7	2012-11-04		0	1	5	2012-11-05		0	1	0	11	0	38.9	44	96	90	40	0
228	1	2012-11-07	1	6720	0	99	0	19340	2	35	SM 228	9/11/2012		35			2012-11-06	1	2011-08-28	2	1	2012-11-04		0	1	7	2012-11-04		0	1	10	2012-11-04		0	1	5	2012-11-05		0	1	1	8	0	40	44	108	100	40	0
229	4	2012-11-13	1	46720	0	99	0	19333	3	21	SM 229	15/11/2012		21			2012-11-12	2	2012-04-15	6	1	2012-11-10		0	1	7	2012-11-10		0	1	10	2012-11-10		0	1	99	2012-11-09		0	1	0	10	75	39.2	50	140	86	42	0
230	2	2012-11-13	1	0	0	99	0	19345	1	35	SM 230	14/11/2012		35			2012-11-12	2	2012-04-20	6	1	2012-11-10		0	1	7	2012-11-10		0	1	10	2012-11-10		0	1	0			0	0	0	7	72.3	38.5	50	110	80	40	0
231	4	2012-11-14	1	1400	0	99	0	19340	2	28	SM 231	15/11/2012		28			2012-11-13	1	2012-07-13	4	1	2012-11-10		0	1	11	2012-11-10		0	1	0			0	0	0			0	0	0	9	77.2	37.5	32	80	76	40	0
232	1	2012-11-15	1	0	0	99	0	19326	1	14	SM 232	16/11/2012	1	14			2012-11-14	2	2012-06-03	4	1	2012-11-11	2011-11-13	2	0	7	2012-11-12		0	1	5	2012-11-13		0	1	0			0	0	0	10	82.5	36.4	40	86	90	48	0
233	4	2012-11-16	1	59840	0	99	0	19329	3	14	SM 233	18/11/2012		14			2012-11-15	2	2011-10-11	1	1	2012-11-13		0	1	11	2012-11-13		0	1	7	2012-11-14		0	1	0			0	0	0	9	76	38	40	100	90	40	0
234	3	2012-11-16	1	11960	0	99	0	19343	3	28	SM 234	18/11/2012		28			2012-11-15	1	2010-07-16	3	1	2012-11-15		0	1	7	2012-11-15		0	1	11	2012-11-12		0	1	0			0	0	0	12	0	38.6	44	102	96	50	0
235	2	2012-11-20	1	0	0	99	0	19335	1	18	SM 235	21/11/2012		18			2012-11-19	2	2012-05-03	6	1	2012-11-18		0	1	11	2012-11-18		0	1	0			0	0	0			0	0	0	6.9	0	39.1	28	86	88	40	0
236	1	2012-11-21	1	0	0	99	0	19332	1	14	SM 236	22/11/2012		14			2012-11-20	2	2012-12-22	11	1	2012-11-18		0	1	7	2012-11-19		0	1	10	2012-11-19	2012-11-19	1	0	11	2012-11-16		0	1	1	7	73	39.3	36	100	96	42	0
237	2	2012-11-27	1	5240	0	99	0	19339	2	14	SM 237	28/11/2012	1	14			2012-11-26	2	2010-06-22	5	1	2012-11-24		0	1	7	2012-11-25		0	1	0			0	0	0			0	0	0	12.5	87	39.9	32	72	80	42	0
238	2	2012-11-28	1	384	0	99	0	19354	2	28	SM 238	29/11/2012		28			2012-11-27	2	2012-09-16	3	1	2012-11-20		0	1	7	2012-11-20		0	1	10	2012-11-20		0	1	0			0	0	0	10	74.3	38	32	80	96	40	0
239	3	2012-11-28	1	268720	0	99	0	19369	3	42	SM 239	30/11/2012		42			2012-11-27	1	2011-09-10	2	1	2012-11-25		0	1	11	2012-11-24		0	1	10	2012-11-26		0	1	0			0	0	1	9	75.4	39.2	44	92	100	60	0
240	3	2012-11-28	1	68840	0	99	0	19342	4	14	SM 240	1/12/2012		14			2012-11-27	2	2011-05-12	6	1	2012-11-26		0	1	0			0	0	0			0	0	0			0	0	0	8.2	75.6	40.6	34	88	103	50	0
241	2	2012-11-30	1	440	0	99	0	19342	2	14	SM 241	1/12/2012	1	14			2012-11-29	1	2011-08-01	4	1	2012-11-28		0	1	7	2012-11-28		0	1	10	2012-11-28		0	1	0			0	0	0	9	75.2	40.1	36	90	100	50	0
242	4	2012-11-30	1	41200	0	99	0	19351	3	21	SM 242	3/12/2012		21			2012-11-29	1	2011-11-17	1	1	2012-11-27		0	1	11	2012-11-26		0	1	7	2012-11-27		0	1	0			0	0	0	9	72	38	36	96	90	40	0
243	4	2012-11-30	1	20600	0	99	0	19358	4	28	SM 243	3/12/2012		28			2012-11-29	1	2012-05-17	6	1	2012-11-28		0	1	11	2012-11-27		0	1	0			0	0	0			0	0	0	6	59	38.7	32	80	92	40	0
244	3	2012-12-04	1	48760	0	99	0	19376	4	42	SM 244	7/12/2012		42			2012-12-03	1	2012-05-04	6	1	2012-12-02		0	1	7	2012-12-03		0	1	11	2012-12-01		0	1	0			0	0	0	5	64.2	39.4	38	100	90	50	0
245	2	2012-12-04	1	0	0	99	0	19374	1	42	SM 245	4/12/2012		42			2012-12-03	2	2011-12-06	11	1	2012-12-01		0	1	10	2012-12-02	2012-12-02	1	0	11	2012-11-30		0	1	0			0	0	1	8	68	39.8	60	160	70	30	0
246	4	2012-12-04	1	71840	0	99	0	19376	4	42	SM 246	7/12/2012		42			2012-12-03	2	2011-03-09	8	1	2012-12-01		0	1	11	2012-11-26		0	1	0			0	0	0			0	0	1	11	77	39.4	60	124	70	40	0
247	3	2012-12-06	1	125960	0	99	0	19370	3	35	SM 247	8/12/2012		35			2012-12-05	1	2012-05-24	6	1	2012-12-04		0	1	11	2012-12-04		0	1	10	2012-12-04		0	1	0			0	0	0	9	76	39.3	36	96	100	48	0
248	3	2012-12-06	1	6000	0	99	0	19347	3	14	SM 248	8/12/2012		14			2012-12-05	2	2011-07-04	5	1	2012-12-04		0	1	7	2012-12-04		0	1	10	2012-12-04		0	1	0			0	0	0	11	77	38.7	38	100	96	40	0
249	1	2012-12-07	1	0	0	99	0	19376	1	42	SM 249	7/12/2012		42			2012-12-06	1	2011-10-20	2	1	2012-12-05		0	1	5	2012-12-06		0	1	0			0	0	0			0	0	1	10	70	37.2	44	92	106	58	0
250	2	2012-12-08	1	224	0	99	0	19357	2	21	SM 250	9/12/2012		21			2012-12-07	2	2010-10-07	2	1	2012-12-06		0	1	7	2012-12-07		0	1	11	2012-12-04		0	1	0			0	0	0	11	85	39.4	40	140	90	50	0
251	2	2012-12-12	1	80	0	99	0	19382	2	42	SM 251	13/12/2012		42			2012-12-11	1	2012-04-01	8	1	2012-12-10		0	1	10	2012-12-10		0	1	11	2012-12-04		0	1	0			0	0	0	9	73	37.7	44	104	70	40	0
253	3	2012-12-14	1	3600	0	99	0	19371	3	28	SM 253	16/12/2012		28			2012-12-13	2	2011-11-16	1	1	2012-12-11		0	1	11	2012-12-11		0	1	0			0	0	0			0	0	0	8	73.8	39.4	76	180	88	30	0
254	1	2012-12-14	1	3000	0	99	0	19363	2	21	SM 254	15/12/2012	1	21			2012-12-13	1	2011-10-03	2	1	2012-12-11		0	1	7	2012-12-12		0	1	5	2012-12-11		0	1	99	2012-12-12	2012-12-12	1	0	1	8	72.4	39.7	52	92	80	30	0
255	3	2012-12-15	1	52000	0	99	0	19358	3	14	SM 255	17/12/2012		14			2012-12-14	1	2011-08-13	4	1	2012-12-11		0	1	7	2012-12-12		0	1	0			0	0	0			0	0	1	8	74	39.4	48	120	94	36	0
256	1	2012-12-18	1	920	0	99	0	19375	2	28	SM 256	20/12/2012		28			2012-12-17	1	2011-08-30	3	1	2012-12-15		0	1	11	2012-12-15		0	1	0			0	0	0			0	0	1	8	76.3	39.4	52	156	100	30	0
257	3	2013-01-10	1	1520	0	99	0	19411	2	42	SM 257	11/1/2013		42			2013-01-09	1	2009-04-06	9	1	2013-01-06		0	1	5	2013-01-08		0	1	0			0	0	0			0	0	1	14	95	39.6	44	124	110	40	0
258	2	2013-01-10	1	0	0	99	0	19403	1	35	SM 258	10/1/2013		35			2013-01-09	2	2012-02-25	10	1	2013-01-08		0	1	7	2013-01-08		0	1	0			0	0	0			0	0	0	9	73.5	37	42	90	100	60	0
259	1	2013-01-11	1	3800	0	99	0	19409	2	39	SM 259	12/1/2012		39			2013-01-10	1	2011-11-04	2	1	2013-01-03		0	1	10	2013-01-03		0	1	11	2013-01-03		0	1	0			0	0	1	9	74	39.3	40	100	100	60	0
260	2	2013-01-11	1	304	0	99	0	19412	2	42	SM 260	12/1/2013		42			2013-01-10	2	2011-05-09	8	1	2013-01-07		0	1	7	2013-01-09		0	1	5	2013-01-09		0	1	0			0	0	0	9	77	39.6	52	124	110	60	0
261	3	2013-01-11	1	2320	0	99	0	19391	2	21	SM 261	12/1/2013		21			2013-01-10	1	2011-11-30	1	1	2013-01-09		0	1	7	2013-01-09		0	1	5	2013-01-09		0	1	11	2013-01-03		0	1	0	8.5	72.5	39.5	60	176	110	70	0
262	1	2013-01-12	1	192	0	99	0	19399	2	28	SM 262	13/01/2013		28			2013-01-11	2	2012-06-08	7	1	2013-01-10		0	1	7	2013-01-10		0	1	10	2013-01-10		0	1	5	2013-01-10		0	1	1	7	66	38.7	56	112	90	40	0
263	4	2013-01-12	1	2960	0	99	0	19414	3	42	SM 263	14/01/2013		42			2013-01-11	2	2012-11-27	1	1	2013-01-10		0	1	11	2013-01-08		0	1	7	2013-01-11		0	1	5	2013-01-11		0	1	0	10	0	38.2	52	100	90	60	0
264	2	2013-01-15	1	128	0	99	0	19395	2	21	SM 264	16/01/2013		21			2013-01-14	1	2011-12-12	1	1	2013-01-13		0	1	11	2013-01-13		0	1	7	2013-01-13		0	1	0			0	0	1	9	74	38.1	36	132	100	50	0
265	4	2013-01-16	1	12880	0	99	0	19397	3	21	SM 265	18/01/2013		24			2013-01-15	1	2011-06-09	7	1	2013-01-12		0	1	11	2013-01-12		0	1	7	2013-01-14		0	1	5	2013-01-14		0	1	1	10	81	40	36	152	80	30	0
266	1	2013-01-16	1	760	0	99	0	19396	2	21	SM 266	17/01/2013		21			2013-01-15	2	2012-07-01	6	1	2013-01-13		0	1	7	2013-01-14		0	1	10	2013-01-14		0	1	0			0	0	0	6	62	40.4	42	104	96	42	0
267	2	2013-01-18	1	112	0	99	0	19419	2	42	SM 267	19/01/2013		42			2013-01-17	2	2011-12-12	1	11	2013-01-11		0	1	1	2013-01-15		0	1	0			0	0	0			0	0	0	8.6	0	40.3	38	96	100	40	0
268	1	2013-01-17	1	224	0	99	0	19404	2	28	SM 268	18/01/2013		28			2013-01-16	1	2011-05-18	8	1	2013-01-15		0	1	7	2013-01-16		0	1	0			0	0	0			0	0	0	12.2	81	39.9	32	86	86	40	0
269	4	2013-01-17	1	87560	0	99	0	19398	3	21	SM 269	19/01/2013	1	21			2013-01-16	2	2000-05-15	8	1	2013-01-14		0	1	9	2013-01-14		0	1	3	2013-01-14		0	1	7	2013-01-14		0	1	1	37	142	40.4	32	108	106	60	0
270	3	2013-01-19	1	3120	0	99	0	19421	3	42	SM 270	21/01/2013		42			2013-01-18	1	2011-08-16	5	1	2013-01-16		0	1	7	2013-01-16		0	1	5	2013-01-17		0	1	0			0	0	0	9	76	36.7	28	92	80	30	0
271	1	2013-01-22	1	1680	0	99	0	19403	2	21	SM 271	24/01/2013		21			2013-01-21	1	2012-03-10	10	11	2013-01-19		0	1	1	2013-01-19		0	1	0			0	0	0			0	0	0	7	75	36.3	32	92	100	50	0
272	3	2013-01-23	1	21520	0	99	0	19419	4	35	SM 272	26/01/2013		35			2013-01-22	2	2011-01-23	9	1	2013-01-21		0	1	10	2013-01-21		0	1	7	2013-01-21		0	1	0			0	0	0	9.2	78	39.7	30	78	96	40	0
273	3	2013-01-23	1	1680	0	99	0	19411	3	28	SM 273	25/01/2013		28			2013-01-22	1	2011-04-25	9	1	2013-01-20		0	1	11	2013-01-20		0	1	0			0	0	0			0	0	0	10	81	39.6	40	176	100	60	0
274	2	2013-01-23	1	440	0	99	0	19396	2	14	SM 274	24/01/2013		14			2013-01-22	1	2012-04-20	9	1	2013-01-20		0	1	5	2013-01-21		0	1	7	2013-01-21		0	1	11	2013-01-20		0	1	1	9	73	39.4	56	140	80	40	0
275	2	2013-01-23	1	32	0	99	0	19403	2	21	SM 275	24/01/2013		21			2013-01-22	2	2010-07-31	5	1	2013-01-21		0	1	7	2013-01-21		0	1	0			0	0	0			0	0	0	12	90	39.9	32	90	102	50	0
276	1	2013-01-24	1	256	0	99	0	19411	2	28	SM 276	25/01/2013		28			2013-01-23	1	2011-07-16	6	1	2013-01-20		0	1	7	2013-01-22		0	1	0			0	0	0			0	0	0	9	78	39.7	44	160	100	40	0
277	1	2013-01-24	1	2800	0	99	0	19404	2	21	SM 277	25/01/2013		21			2013-01-23	2	2009-06-17	7	1	2013-01-22		0	1	11	2013-01-22		0	1	0			0	0	0			0	0	0	17	107	39.6	38	88	110	55	0
278	4	2013-01-25	1	80400	0	99	0	19414	4	28	SM 278	26/01/2013		28			2013-01-24	2	2008-07-04	6	1	2013-01-22		0	1	11	2013-01-20		0	1	9	2013-01-22		0	1	7	2013-01-22		0	1	0	13	99	38.4	68	100	90	50	0
279	1	2013-01-29	1	8040	0	99	0	19416	2	28	SM 279	30/01/2013		28			2013-01-28	2	2011-10-09	3	1	2013-01-26		0	1	10	2013-01-27		0	1	11	2013-01-22		0	1	0			0	0	0	6.5	75	39.5	28	80	90	40	0
280	4	2013-02-01	1	400	0	99	0	19435	4	42	SM 280	4/2/2013		42			2013-01-31	2	2010-09-03	4	1	2013-01-28		0	1	10	2013-01-28	2013-01-30	3	0	7	2013-01-28	2013-01-30	3	0	5	2013-01-30		0	1	1	10	84.5	39.4	28	88	90	50	0
281	1	2013-02-06	1	128	0	99	0	19438	2	42	SM 281	7/2/2013		42			2013-02-05	2	2011-05-20	8	1	2013-02-04		0	1	11	2013-02-04		0	1	0			0	0	0			0	0	0	10	80	40	44	120	80	50	0
282	4	2013-02-06	1	209440	0	99	0	19439	3	42	SM 282	8/2/2013		42			2013-02-05	1	2013-05-22	7	1	2013-02-04		0	1	5	2013-02-04		0	1	0			0	0	0			0	0	0	10.8	86.3	39.7	52	84	90	60	0
283	3	2013-02-07	1	4640	0	99	0	19419	3	21	SM 283	9/2/2013		21			2013-02-06	1	2011-08-02	5	1	2013-02-05		0	1	0			0	0	0			0	0	0			0	0	1	11	80	39.4	44	104	0	0	0
284	4	2013-02-08	1	78720	0	99	0	19440	2	42	SM 284	9/2/2013		42			2013-02-07	1		0	1	2013-02-05		0	1	7	2013-02-06		0	1	0			0	0	0			0	0	0	29	131	38	36	84	90	60	0
285	4	2013-02-12	1	26080	0	99	0	19424	3	21	SM 285	14/02/2013		21			2013-02-11	1	2010-11-23	2	11	2013-02-05		0	1	1	2013-02-11		0	1	0			0	0	0			0	0	0	10	84.5	38.4	30	80	90	50	0
286	1	2013-02-12	1	32	0	99	0	19423	2	21	SM 286	13/02/2013		21			2013-02-11	2	2010-10-26	3	1	2013-02-11		0	1	0			0	0	0			0	0	0			0	0	0	10	0	39.1	28	80	90	50	0
287	3	2013-02-13	1	53280	0	99	0	19432	3	28	SM 287	15/02/2013		28			2013-02-12	1	2011-08-05	6	1	2013-02-11		0	1	7	2013-02-11		0	1	11	2013-02-10		0	1	0			0	0	1	10	0	39.4	0	120	100	60	0
288	4	2013-02-14	1	2840	0	99	0	19447	2	42	SM 288	15/02/2013		42			2013-02-13	2	2011-07-02	7	1	2013-02-12		0	1	10	2013-02-11		0	1	7	2013-02-11	2013-02-12	2	0	99	2013-02-12		0	1	0	10	75.5	37.5	40	128	90	50	0
289	1	2013-02-16	1	224	0	99	0	19420	2	14	SM 289	17/02/2013		14			2013-02-15	2	2011-03-27	10	1	2013-02-12		0	1	7	2013-02-12		0	1	5	2013-02-14		0	1	11	2013-02-12		0	1	1	9	0	38.1	44	140	0	0	0
290	2	2013-02-16	1	3200	0	99	0	19427	2	21	SM 290	17/02/2013		21			2013-02-15	2	2010-12-20	1	1	2013-02-13		0	1	5	2013-02-14		0	1	0			0	0	0			0	0	0	11	83	39.4	32	108	90	60	0
291	3	2013-02-19	1	16	0	99	0	19437	2	28	SM 291	20/02/2013		28			2013-02-18	1	2012-02-01	0	1	2013-02-17		0	1	11	2013-02-17		0	1	5	2013-02-17		0	1	0			0	0	0	8	70	39.2	60	88	90	50	0
292	2	2013-02-19	1	208	0	99	0	19437	2	28	SM 292	20/02/2013		28			2013-02-18	1	2011-06-05	8	1	2013-02-11		0	1	10	2013-02-15		0	1	7	2013-02-15		0	1	5	2013-02-15		0	1	0	10	85.3	37.4	44	120	90	60	0
293	2	2013-02-19	1	288	0	99	0	19430	2	21	SM 293	20/02/2013		21			2013-02-18	1	2012-07-01	7	1	2013-02-12		0	1	10	2013-02-13		0	1	7	2013-02-15		0	1	5	2013-02-18		0	1	1	8	68	39.2	60	164	90	50	0
294	1	2013-02-20	1	160	0	99	0	19431	2	21	SM 294	21/02/2013		21			2013-02-19	1	2012-04-20	9	1	2013-02-13		0	1	5	2013-02-18		0	1	11	2013-02-16		0	1	0			0	0	0	11	68	38	40	100	90	50	0
295	3	2013-02-26	1	107040	0	99	0	19458	2	42	SM 295	27/02/2013		42			2013-02-25	2	2003-06-06	8	1	2013-02-21		0	1	7	2013-02-24		0	1	5	2013-02-24		0	1	0			0	0	0	21.9	128	39.5	28	80	100	55	0
296	2	2013-02-23	1	208	0	99	0	19448	2	35	SM 296	24/02/2013	1	35			2013-02-22	1	2011-11-23	2	1	2013-02-21		0	1	5	2013-02-21		0	1	0			0	0	0			0	0	0	9.4	76.5	40.2	42	84	90	50	0
297	1	2013-02-26	1	352	0	99	0	19444	2	28	SM 297	27/02/2013		28			2013-02-25	1	2011-04-04	10	1	2013-02-23		0	1	11	2013-02-23		0	1	5	2013-02-24		0	1	0			0	0	0	10	81.5	35.6	30	80	88	40	0
298	1	2013-02-27	1	12640	0	99	0	19459	2	42	SM 298	28/02/2013		42			2013-02-26	1	2006-06-15	0	1	2013-02-24		0	1	11	2013-02-25		0	1	0			0	0	0			0	0	0	18.6	115	39.6	30	90	100	50	0
299	4	2013-03-01	1	208	0	99	0	19461	2	42	SM 299	2/3/2013		42			2013-02-28	1	2011-09-09	5	1	2013-02-27		0	1	11	2013-02-27		0	1	5	2013-02-27		0	1	0			0	0	0	8.8	73.5	38.5	28	70	90	42	0
300	3	2013-03-02	1	1080	0	99	0	19462	2	42	SM 300	2/3/2013		42			2013-03-01	1	2011-09-05	5	1	2013-03-01		0	1	11	2013-02-28		0	1	0			0	0	0			0	0	0	9.4	76	40.2	30	88	90	32	0
[truncated: 72 more columns]
